# Supplementary material for: Cross-validation of survival associated biomarkers in gastric cancer using transcriptomic data of 1,065 patients
Source: Oncotarget. 2016 Jun 30;7(31):49322–33. doi: 10.18632/oncotarget.10337 (PMC5226511; doi:10.18632/oncotarget.10337)
Supplement: Supplementary file 2 [file oncotarget-07-49322-s002.xlsx]

## Sheet: Sheet1
Supplemental Table 1.
Symbol	Synonyms	Affy ID	Gene name	Reference	High expression	First progression	Overall survival
						HR (95% CI), p	HR (95% CI), p
AFAP1L2	-	N.A.	Actin Filament Associated Protein 1-Like 2	(Bai, Cho et al. 2014)	facilitates tumorgenesis	N.A.	N.A.
BECN1	ATG6, VPS30, beclin1	208946_s_at	Beclin-1	(He, Zhao et al. 2014)	favorable prognosis	HR=0.68 (0.55-0.84) P=0.00042	HR=0.68 (0.57-0.81) P=1.5e-05
BIRC5	API4, EPR-1	202094_at	Survivin	(Liu, Gao et al. 2013)	poor prognosis	HR=1.52 (1.22-1.89) P=0.00016	HR=1.45 (1.2-1.75) P=1e-04
CASP3	CPP32, CPP32B, SCA-1	202763_at	Caspase-3	(Chen, Yang et al. 2015)	poor prognosis	HR=0.52 (0.42-0.64) P=3e-10	HR=0.5 (0.42-0.6) P=6e-14
CNTN1	AW495098, CNTN, F3cam, usl	211203_s_at	Contactin-1	(Chen, Yu et al. 2015)	promotes progression, metastasis	HR=1.41 (1.15-1.73) P=0.0011	HR=1.44 (1.21-1.7) P=3.5e-05
COX2	-	204748_at	cyclooxygenase-2	(Cheng and Fan 2013)	poor prognosis OS	HR=0.73 (0.59-0.91) P=0.0056	HR=0.72 (0.59-0.88) P=0.0013
CTGF	CCN2, HCS24, IGFBP8, NOV2	209101_at	Connective Tissue Growth Factor	(Cheng, Wu et al. 2014)	poor survival	HR=0.71 (0.58-0.89 P=0.0022	HR=0.72 (0.59-0.87) P=0.00051
CTNNB1	CTNNB, MRD19, armadillo	201533_at	Beta-catenin	(Li, Wei et al. 2014)	poor prognostic factor	HR=0.52 (0.42-0.64) P=3.2e-10	HR=0.47 (0.38-0.57) P=4.3e-15
CYR61	CCN1, GIG1, IGFBP10	201289_at	Cysteine-Rich, Angiogenic Inducer, 61	(Cheng, Wu et al. 2014)	poor survival	HR=0.82 (0.66-1.03) P=0.082	HR=1.09 (0.92-1.3) P=0.3
EGFR	ERBB, ERBB1, HER1, NISBD2, PIG61, mENA	201983_s_at	Epidermal growth factor receptor	(Chen, Yang et al. 2013)	poor OS	HR=1.85 (1.49-2.29) P=1.6e-08	HR=1.86 (1.54-2.25) P=8.5e-11
ERCC1	COFS4, RAD10, UV20	203720_s_at	Excision repair complementation group 1	(Deng, Yang et al. 2014)	poor prognosis	HR=1.38 (1.12-1.69) P=0.002	HR=1.36 (1.13-1.63) P=0.0012
FGFR2	BBDS, BEK, BFR-1, CD332, CEK3, CFD1, ECT1, JWS, K-SAM, KGFR, TK14, TK25	203638_s_at	Fibroblast growth factor receptor 2	(Inokuchi, Fujimori et al. 2015)	cell proliferation and tumor progression	HR=0.86 (0.7-1.06) P=0.15	HR=1.17 (0.97-1.41) P=0.1
HER2	YMR293C, GEP6, QRS1, RRG6	216836_s_at	Human epidermal growth factor receptor 2	(Jorgensen 2014)	poor OS	HR=1.38 (1.12-1.69) P=0.0021	HR=1.41 (1.18-1.68) P=0.00011
HIF1a	HIF-1-alpha, HIF-1A, HIF-1alpha, HIF1, HIF1-ALPHA, MOP1, PASD8, bHLHe78	200989_at	Hypoxia-inducible factors-1 alpha	(Zhu, Huang et al. 2013)	poor OS	HR=0.77 (0.63-0.95) P=0.013	HR=0.73 (0.62-0.87) P=0.00036
HSP90	SPAC926.04c, git10, swo1	214328_s_at	Heat-shock protein 90	(Pazo Cid and Anton 2013)	poor prognosis	HR=1.34 (1.07-1.68) P=0.01	HR=0.81 (0.69-0.97) P=0.018
MET (HGFR)	AUTS9, DFNB97, HGFR, RCCP2, c-Met	203510_at	hepaTocyte growth factor receptor	(Marano, Chiari et al. 2015)	poor prognosis	HR=0.69 (0.55-0.87) P=0.0018	HR=0.63 (0.51-0.77) P=1.3e-05
MMP-2	CLG4, CLG4A, MMP-2, MMP-II, MONA, TBE-1	201069_at	Matrix metalloproteinase 2	(Shen, Xi et al. 2014)	good prognosis	HR=1.64 (1.33-2.02) P=2.8e-06	HR=1.78 (1.47-2.16) P=2.6e-09
mTOR	FRAP, FRAP1, FRAP2, RAFT1, RAPT1, SKS	202288_at	Mammalian target of rapamycin	(Al-Batran, Ducreux et al. 2012)	poor prognosis	HR=1.23 (0.98-1.54) P=0.078	HR=1.14 (0,94-1.37) P=0.17
NOV	CCN3, IBP-9, IGFBP-9, IGFBP9h, NOV	200724_at	Nephroblastoma Overexpressed	(Cheng, Wu et al. 2014)	poor survival	HR=1.35 (1.08-1.68) P=0.008	HR=1.45 (1.22-1.72) P=1.7e-05
PECAM-1	C85791, Cd31, PECAM-1, Pecam	208982_at	Platelet/Endothelial Cell Adhesion Molecule 1	(Alevizos, Gomatos et al. 2012)	poor prognosis	HR=1.14 (0.94-1.4) P=0.19	HR=1.18 (1-1.4) P=0.054
PFKFB3	IPFK2, PFK2, iPFK-2	202464_s_at	Enzymes 6-phosphofructo-2-kinase/fructose-2,6-bisphosphatase-3	(Minchenko, Tsuchihara et al. 2014)	facilitates proliferation	HR=1.13 (0.92-1.39) P=0.23	HR=0.78 (0.65-0.94) P=0.01
PFKFB4	-	206246_at	Enzymes 6-phosphofructo-2-kinase/fructose-2,6-bisphosphatase-4	(Minchenko, Tsuchihara et al. 2014)	facilitates proliferation	HR=1.7 (1.33-2.19) P=2.5e-05	HR=1.56 (1.32-1.86) P=3.2e-07
SIRT1	SIR2, SIR2L1, SIR2alpha	218878_s_at	Silent mating type information regulation 1	(Qiu, Li et al. 2015)	facilitates progression	HR=0.56 (0.45-0.7) P=1.1e-07	HR=0.64 (0.54-0.76) P=2.2e-07
SP1	-	214732_at	Specificity protein 1	(Jiang, Jin et al. 2015)	poor survival with high co-expression of Her2	HR=1.47 (1.19-1.82) P=4e-04	HR=1.45 (1.23-1.72) P=1.6e-05
SPARC	BM-40, OI17, ON	212667_at	Secreted protein acidic and rich in cysteine	(Wang, Hao et al. 2014)	poor patient survival	HR=1.34 (1.08-1.66) P=0.007	HR=1.28 (1.06-1.54) P=0.009
SPHK1	Dmel_CG1747, CG1747, Dmel\CG1747, SK1, Sphk1	219257_s_at	Sphingosine kinase 1	(Qiu, Li et al. 2015)	shorter 5-year and OS	HR=1.62 (1.31− 1.99) P=5.6e−06	HR=1.61 (1.31 − 1.96) P=3.1e−06
TIMP-1	CLGI, EPA, EPO, HCI, TIMP, TIMP-1	201666_at	Tissue Inhibitor of MetalloProteinase-1	(Grunnet, Mau-Sorensen et al. 2013)	poor patient outcome	HR=1.77 (1.42-2.22) P=3.9e-07	HR=1.92 (1.57-2.36) P=2.2e-10
uPAR	CD87, U-PAR, PLAUR, URKR	210845_s_at	Urokinase plasminogen activator receptor	(Guo, Ling et al. 2015)	poor OS	HR=1.18 (0.95-1.47) P=0.13	HR=1.13 (0.94-1.36) P=0.2
VEGF	MVCD1, VEGF, VPF	210512_s_at	Vascular endothelial growth factor	(Liu, Ma et al. 2012)	poor prognosis	HR=1.75 (1.41-2.17) P=2.9e-07	HR=1.53 (1.27-1.85) P=5.7e-06
REFERENCES
