# Supplementary material for: Cross-validation of survival associated biomarkers in gastric cancer using transcriptomic data of 1,065 patients
Source: Oncotarget. 2016 Jun 30;7(31):49322–33. doi: 10.18632/oncotarget.10337 (PMC5226511; doi:10.18632/oncotarget.10337)
Supplement: Supplementary file 3 [file oncotarget-07-49322-s003.xlsx]

## Sheet: Sheet1
Supplemental Table 2.
Symbol	Synonyms	Probe set	Normal samples						Tumor samples						Fold change	P value
			Mean	Min	Q1	Median	Q3	Max	Mean	Min	Q1	Median	Q3	Max
BECN1	ATG6, VPS30, beclin1	208946_s_at	1870.7	1086	1563	1926	2164	2841	1740.9	370	1390	1682	2007.5	5713	0.93	0.014
BIRC5	API4, EPR-1	202094_at	152.1	9	95	168	206	351	229.8	2	117	201	299	1379	1.51	0.0003
CASP3	CPP32, CPP32B, SCA-1	202763_at	872.9	308	597.5	842	1147.5	2081	1162.1	133	617	905	1541	5270	1.33	0.016
CNTN1	AW495098, CNTN, F3cam, usl	211203_s_at	77.9	3	24.5	49	111	388	115.5	1	31	59	158	1540	1.48	0.13
COX2	-	204748_at	987.8	35	128	219	441.5	7615	1111.4	3	233.5	505	1167.5	14079	1.13	0.00012
CTGF	CCN2, HCS24, IGFBP8, NOV2	209101_at	3522.4	653	1280	2092	4170.5	15159	3821	94	1582	2850	5126.5	20437	1.08	0.1
CTNNB1	CTNNB, MRD19, armadillo	201533_at	2266.3	1192	1686	1928	2506	5741	5101.5	510	2073	3183	8217.5	22469	2.25	2.17e-09
CYR61	CCN1, GIG1, IGFBP10	201289_at	5085.2	301	1512.5	2964	5929.5	20301	3407.3	86	1477	2555	4434	21629	0.67	0.14
EGFR	ERBB, ERBB1, HER1, NISBD2, PIG61, mENA	201983_s_at	1454.8	378	783.5	1186	1691	4220	1112.3	6	364	772	1168.5	27473	0.76	1.59e-07
ERCC1	COFS4, RAD10, UV20	203720_s_at	517.3	38	212.5	424	657.5	1597	501.5	40	322.5	467	662.5	2304	0.97	0.42
FGFR2	BBDS, BEK, BFR-1, CD332, CEK3, CFD1, ECT1, JWS, K-SAM, KGFR, TK14, TK25	203638_s_at	602.7	1	216.5	696	869.5	1615	1268	3	429.5	715	1119	85247	2.1	0.012
HER2	YMR293C, GEP6, QRS1, RRG6	216836_s_at	907	368	677	859	1144	1797	1955.1	79	725.5	999	1466.5	39803	2.16	0.006
HIF1A	HIF-1-alpha, HIF-1A, HIF-1alpha, HIF1, HIF1-ALPHA, MOP1, PASD8, bHLHe78	200989_at	7135.6	2283	4321	5611	7555.5	20944	7788.5	1584	5470.5	7492	9649.5	27514	1.09	0.002
HSP90	SPAC926.04c, git10, swo1	214328_s_at	15853.8	11493	13800.5	15361	17377	21440	19699.3	5973	15380.5	19506	23177.5	72154	1.24	5e-08
MET	AUTS9, DFNB97, HGFR, RCCP2, c-Met	203510_at	980.7	227	515.5	955	1329	2985	2432.2	4	913	1889	3161.5	25772	2.48	1.99e-10
MMP2	CLG4, CLG4A, MMP-2, MMP-II, MONA, TBE-1	201069_at	5264.2	649	2022.5	3030	5756	18587	3378.4	137	1163	2496	4741.5	22463	0.64	0.008
mTOR	FRAP, FRAP1, FRAP2, RAFT1, RAPT1, SKS	202288_at	202.3	19	163.5	189	242.5	356	223.5	24	168	213	265.5	775	1.1	0.06
NOV	CCN3, IBP-9, IGFBP-9, IGFBP9h, NOV	200724_at	82.3	14	50	72	109	229	110.8	6	52	77	138.5	610	1.35	0.15
PECAM1	C85791, Cd31, PECAM-1, Pecam	208982_at	1532.2	3	865	1500	1992	4933	2989.8	247	1729	2506	3660	16495	1.95	1.5e-11
PFKFB3	IPFK2, PFK2, iPFK-2	202464_s_at	790.2	274	548.5	696	885.5	3457	1163.7	115	644	929	1411.5	6797	1.47	1.08e-05
PFKFB4	-	206246_at	44.7	4	17.5	29	40.5	278	34.2	2	10	17	45	323	0.77	0.052
SIRT1	SIR2, SIR2L1, SIR2alpha	218878_s_at	771.1	332	615.5	749	978.5	1182	770.7	73	533	716	923	3816	1	0.25
SP1	-	214732_at	119.2	2	49	106	166	409	102.2	2	48.5	83	132	533	0.86	0.000287
SPARC	BM-40, OI17, ON	212667_at	3175.2	718	1350	1946	4440.5	12196	3108.8	186	1354	2359	4119.5	14277	0.98	0.09
SK1	Dmel_CG1747, CG1747, Dmel\CG1747, SK1, Sphk1	219257_s_at	284.2	19	65.5	124	291.5	2119	317.5	9	134.5	240	402.5	2598	1.12	0.86
TIMP1	CLGI, EPA, EPO, HCI, TIMP, TIMP-1	201666_at	10147.6	712	2975	4031	5746	42753	9481.3	632	4330	7658	13292	58227	0.93	0.0004
uPAR	CD87, U-PAR, PLAUR, URKR	210845_s_at	1115.6	316	655	940	1383.5	2897	1686.9	171	884.5	1321	2067.5	10288	1.51	0.0001
VEGFA	MVCD1, VEGF, VPF	210512_s_at	3550.8	1168	6590	2592	3483	4363.5	3549.1	363	18395	2196	3140	4414	1	0.17
